# Supplementary material for: Vascular Endothelial Growth Factor A and Leptin Expression Associated with Ectopic Proliferation and Retinal Dysplasia in Zebrafish Optic Pathway Tumors
Source: Zebrafish. 2017 Aug 1;14(4):343–56. doi: 10.1089/zeb.2016.1366 (PMC5549800; doi:10.1089/zeb.2016.1366)
Supplement: Supplemental data [file Supp_Data.zip]

Archive with 7 entries (7 files):
- Supp_Table6.pdf
- Supp_Data.pdf
- Supp_Table1.pdf
- Supp_Table2.pdf
- Supp_Table3.pdf
- Supp_Table4.pdf
- Supp_Table5.pdf
